# Supplementary material for: Infective Endocarditis—Predictors of In-Hospital Mortality, 17 Years, Single-Center Experience in Bulgaria
Source: Microorganisms. 2024 Sep 21;12(9):1919. doi: 10.3390/microorganisms12091919 (PMC11434097; doi:10.3390/microorganisms12091919)
Supplement: Supplementary file 1 [file microorganisms-12-01919-s001.zip]

Archive with 1 entries (1 files):
- microorganisms-3203458-supplementary.pdf
